# Supplementary material for: Ginsenoside Rg3 Restores Mitochondrial Cardiolipin Homeostasis via GRB2 to Prevent Parkinson's Disease
Source: Adv Sci (Weinh). 2024 Aug 19;11(39):2403058. doi: 10.1002/advs.202403058 (PMC11497058; doi:10.1002/advs.202403058)
Supplement: Supplementary file 2 — Supplemental Tables [file ADVS-11-2403058-s002.xlsx]

## Sheet: Supplementary Table 1
Gene names	ratio(M/NC)	Log2FC	P.Value
RPL13	0.0129073	-6.27567	0.00882443
SPC24	0.0638278	-3.96967	1.16719e-05
CBX1	0.077581	-3.68815	0.000492058
TBC1D13	0.0781353	-3.67788	0.00282586
BZW1	0.0848633	-3.55872	4.46632e-06
PSAP	0.114828	-3.12245	0.00215956
HLA-B;HLA-E;HLA-G	0.116158	-3.10584	0.00183865
P4HA2	0.144811	-2.78775	0.00774137
MYH10	0.155664	-2.68349	0.0163469
GRB2	0.160235	-2.64174	0.0189643
DNAJC11	0.171615	-2.54276	0.000165802
PRIM2	0.181385	-2.46288	0.00484976
GTPBP1	0.185476	-2.4307	0.0111742
ALDH2;ALDH1A2;ALDH1A1;ALDH1B1	0.206379	-2.27663	0.00343189
ARFGEF1	0.218983	-2.19111	0.00436618
PAPSS2	0.221354	-2.17558	0.00249915
LIN28B	0.227594	-2.13547	0.00225867
ELP2	0.235906	-2.08371	0.0167246
ANXA6	0.240635	-2.05508	0.00777267
PGAM5	0.240862	-2.05372	0.00977118
PSMC6	0.245325	-2.02724	0.00321173
BYSL	0.263464	-1.92432	0.00646477
GAK	0.26542	-1.91365	0.00361742
POF1B	0.270123	-1.88831	0.0115724
USP9X	0.271183	-1.88266	0.0161219
INTS10	0.292994	-1.77105	0.00373904
ANXA8L2;ANXA8	0.299106	-1.74127	0.00780965
ATP1A1	0.302714	-1.72397	0.00301314
RPL8	0.305083	-1.71273	0.011444
UBA3	0.325498	-1.61928	0.00917318
PRKDC	0.325528	-1.61915	0.00534949
ACTL6A;ACTL6B	0.326325	-1.61562	0.0131947
MRPS11	0.327667	-1.6097	0.00881927
NUDT5	0.329422	-1.60199	0.012568
SEC24C	0.331889	-1.59123	0.00331334
PRPF8	0.333312	-1.58505	0.00497887
GGT7	0.337539	-1.56687	0.0148852
SMG5	0.338481	-1.56285	0.013838
DNAJC2	0.339309	-1.55933	0.00393367
FMR1	0.339497	-1.55853	0.018084
PRPF4B	0.341403	-1.55045	0.0149637
CIRH1A	0.343428	-1.54192	0.00252674
MMS19	0.344675	-1.53669	0.00416233
FERMT2	0.344785	-1.53623	0.0143176
HELLS	0.350905	-1.51085	0.0176033
UFD1L	0.352951	-1.50246	0.0148951
VCL	0.353368	-1.50076	0.0158924
SART1	0.356864	-1.48655	0.00231618
DNAJB1	0.360609	-1.47149	0.00121466
ANKHD1;ANKRD17	0.363428	-1.46026	0.0124327
GPS1	0.364146	-1.45741	0.00526719
MRPS31	0.366138	-1.44954	0.0162834
WBP2	0.36791	-1.44257	0.0128079
CAP1	0.368924	-1.4386	0.0033426
NUP37	0.369033	-1.43818	0.0159387
SCAF11	0.369407	-1.43672	0.00375062
SDC4	0.373247	-1.4218	0.00896071
CALD1	0.376053	-1.41099	0.0058885
UBE4B	0.377928	-1.40382	0.00612143
THUMPD1	0.383389	-1.38312	0.00798034
EIF2B3	0.38464	-1.37842	0.00849391
HS2ST1	0.391041	-1.35461	0.00478013
SON	0.391878	-1.35152	0.0121187
PELO	0.395181	-1.33941	0.00916336
TRMT1L	0.395704	-1.33751	0.00632077
GTF3C5	0.395763	-1.33729	0.0173072
RPL7	0.396875	-1.33324	0.0013073
HEATR1	0.39782	-1.32981	0.00790746
SEC24C	0.399586	-1.32342	0.0152013
ALDH18A1	0.400455	-1.32029	0.00483293
BAG3	0.40154	-1.31638	0.00590958
EMC1	0.402484	-1.313	0.0113258
EIF4G3	0.403477	-1.30944	0.00790753
RDH13	0.404823	-1.30464	0.0082026
IPO9	0.411423	-1.28131	0.00889898
SLK	0.412344	-1.27808	0.00223933
AGRN	0.412759	-1.27663	0.0175044
CDK5RAP3	0.415946	-1.26553	0.00165676
PRMT5	0.421078	-1.24784	3.63039e-05
EIF2S3;EIF2S3L	0.425322	-1.23337	0.0152644
NXF1	0.425362	-1.23324	0.010279
SMC4	0.427085	-1.22741	0.00460083
RANBP9	0.429022	-1.22088	0.00178975
GINS4	0.429551	-1.2191	0.0114417
RPL28	0.429595	-1.21895	0.00255815
PRPF8	0.431543	-1.21242	0.00620071
CKAP4	0.437357	-1.19312	0.0128872
DIAPH1	0.438165	-1.19045	0.00460949
GCN1L1	0.440615	-1.18241	0.00855864
CCT2	0.44223	-1.17713	0.0162835
GSK3A	0.442549	-1.17609	0.0160615
XRCC5	0.44307	-1.17439	0.0064486
SRPR	0.443833	-1.17191	0.013538
FLNB	0.444587	-1.16946	0.0048072
CALR	0.445842	-1.16539	0.00483808
G6PD	0.44694	-1.16185	0.00827864
CYB5R3	0.447247	-1.16086	0.00451878
PUM1	0.448602	-1.15649	0.00968258
LDHB	0.449076	-1.15497	0.003466
PMPCA	0.451209	-1.14813	0.000947237
DNAJA1	0.454105	-1.1389	0.0193846
CD2AP	0.454967	-1.13617	0.0141396
PRKDC	0.455219	-1.13537	0.00849595
DNM2	0.45596	-1.13302	0.00416945
CHD4	0.456454	-1.13146	0.0163469
LRRC41	0.45689	-1.13008	0.013859
USP48	0.459663	-1.12135	0.00528439
VPS33A	0.461598	-1.11529	0.0156183
EIF4G2	0.463777	-1.1085	0.0032994
CCT8	0.463976	-1.10788	0.011466
GNA13	0.464744	-1.10549	0.0181044
NOP2	0.466302	-1.10066	0.00933784
PARN	0.468232	-1.09471	0.0144606
FDX1	0.468465	-1.09399	0.0027807
NAA15	0.469793	-1.0899	0.00962258
WAPAL	0.470891	-1.08653	0.0123202
TPD52	0.471179	-1.08565	0.0105317
ZFR	0.473455	-1.0787	0.019221
SLK	0.474261	-1.07625	0.0178247
PACSIN3	0.476374	-1.06983	0.000458755
TARS	0.477078	-1.0677	0.000328131
URB2	0.477273	-1.06711	0.0199007
EIF4G1;EIF4G3	0.477918	-1.06517	0.00298877
MCM4	0.47873	-1.06272	0.0168456
EDC3	0.479292	-1.06102	0.0150076
RPL7A	0.480587	-1.05713	0.0160403
RAB11B;RAB11A	0.480603	-1.05708	0.00128778
PDE12	0.482629	-1.05101	0.0125152
STK38	0.483575	-1.04819	0.0159373
FAH	0.48387	-1.04731	0.00805286
NDUFB9	0.484088	-1.04666	0.0086841
VPS4B	0.485725	-1.04179	0.000435302
PDIA4	0.488118	-1.0347	0.0102204
SLC25A3	0.48815	-1.0346	0.00489971
SIRT2	0.488281	-1.03422	0.0117235
CCT8	0.48869	-1.03301	0.0114244
AHNAK	0.490869	-1.02659	0.0196849
WDR11	0.491089	-1.02594	0.0188766
HEATR1	0.491352	-1.02517	0.0130326
QARS	0.49214	-1.02286	0.0102526
BCLAF1	0.493982	-1.01747	0.00383692
RDX;EZR	0.495387	-1.01337	0.00378428
UBE2M	0.495544	-1.01292	0.00550118
MYH9	0.496521	-1.01007	0.00433155
ASNA1	0.497541	-1.00711	0.0078192
ETF1	0.500536	-0.998455	0.0112706
MFSD10	0.50177	-0.994903	0.00623922
API5	0.5024	-0.993092	0.0135807
LRPAP1	0.503017	-0.99132	0.000790743
SART3	0.504137	-0.988112	0.0103414
UTP15	0.505914	-0.983035	0.0198561
THRAP3	0.506796	-0.980524	0.00744774
DDAH1	0.507524	-0.978453	0.000563206
LETM1	0.507943	-0.97726	0.0137872
MTHFD1	0.509033	-0.974169	0.00984379
EPB41L2	0.509168	-0.973787	0.00611747
SULT1A1	0.509562	-0.972671	0.00667349
GTF2E2	0.510626	-0.969662	0.00812426
PDS5A	0.511062	-0.96843	0.00637612
PLEC	0.511167	-0.968135	0.0138297
PPP3R1	0.511742	-0.96651	0.00443854
SLC25A11	0.512071	-0.965585	0.0133836
ACTR2	0.512341	-0.964823	0.00619177
UQCC1	0.512993	-0.962989	0.0061082
CAND1	0.513225	-0.962336	0.00417286
EIF4G1	0.513587	-0.96132	0.000869775
GANAB	0.514927	-0.95756	0.0106433
TXNDC9	0.515023	-0.957292	0.0021794
UBA6	0.515407	-0.956215	0.0137002
RCOR1	0.516143	-0.954158	0.0119399
TPP1	0.517547	-0.950238	0.00582118
EMC8	0.520059	-0.943253	0.00821065
ANXA1	0.521918	-0.938106	0.0176578
CACYBP	0.522448	-0.936641	0.00626702
CBFB	0.5234	-0.934013	0.0154383
RPL10A	0.524577	-0.930773	0.00538192
CANX	0.52777	-0.922017	0.012363
HUWE1	0.52817	-0.920926	0.0162273
EIF3F	0.528335	-0.920476	0.00266781
REEP5	0.528944	-0.918814	0.0052252
DCTN2	0.530803	-0.913751	0.0129444
FAM91A1	0.532764	-0.908431	0.0132914
FBL	0.533653	-0.906027	0.0153353
RAB2A	0.534846	-0.902804	0.00162057
WDR92	0.535124	-0.902055	0.0191219
HSPA4L	0.535719	-0.90045	0.0025291
ALAD	0.536939	-0.89717	0.0109321
NUP98	0.537077	-0.8968	0.0149524
KIAA1279	0.539213	-0.891072	0.00391092
EML4	0.539532	-0.89022	0.0194682
UNC119B	0.540656	-0.887217	0.00745696
IPO4	0.544258	-0.877637	0.0176056
RPP30	0.544575	-0.876798	0.0183279
CPNE3	0.544884	-0.875979	0.0155853
PGK1	0.545128	-0.875334	0.000692163
PDS5B	0.548839	-0.865545	0.00412581
GBE1	0.549111	-0.864829	0.0192836
IDH3A	0.549489	-0.863838	0.0111378
FASN	0.54962	-0.863494	0.0191416
SLC16A1	0.550405	-0.861434	0.00820736
CUL1	0.552439	-0.856113	0.0128092
GOLGA2	0.552609	-0.855669	0.00969058
CAD	0.552638	-0.855593	0.0146278
SUPT6H	0.554611	-0.850451	0.0104079
THOC2	0.557394	-0.84323	0.018988
SCFD1	0.55827	-0.840966	0.00896438
STIP1	0.558721	-0.839799	0.00250577
DLD	0.558731	-0.839775	0.00555636
TTC37	0.559117	-0.838777	0.0176681
NPC2	0.559524	-0.837728	0.00159034
CDK4	0.560372	-0.835543	0.00224676
KPNA1	0.560492	-0.835234	0.00348399
DNMT1	0.561027	-0.833858	0.00802311
CIAO1	0.562542	-0.829967	0.00756185
TCP1	0.562803	-0.829298	0.0189236
HMG20A	0.562835	-0.829216	0.00252884
EPRS	0.565393	-0.822674	0.00052136
ACADVL	0.566144	-0.820759	0.000551029
MOV10	0.568919	-0.813705	0.013934
ERO1L	0.570323	-0.810148	0.0107336
STAT1	0.571309	-0.807656	0.0138619
PYCR2	0.571433	-0.807343	0.016792
PSMD3	0.571637	-0.80683	0.000563376
PRDX1;PRDX2	0.572339	-0.805059	0.0149875
GEMIN5	0.573388	-0.802416	0.0136607
CAND1	0.573699	-0.801634	0.0198443
SH3GL1;SH3GL2	0.577272	-0.792678	0.00248182
PEBP1	0.578729	-0.78904	0.00476237
SNRNP200	0.579176	-0.787926	0.0105442
DNMT1	0.579385	-0.787407	0.0191848
SEC61A1	0.580074	-0.785691	0.00747426
DYNC1H1	0.580196	-0.785387	0.00820773
DDX5	0.580646	-0.78427	0.00937478
PLEC	0.581313	-0.782613	0.0180982
NUMA1	0.582015	-0.780873	0.00631781
NOC2L	0.586339	-0.770194	0.0178028
LNPEP	0.589954	-0.761327	0.0105298
ENAH	0.590667	-0.759582	0.00992003
SCML2	0.592811	-0.754355	0.00552149
RPS24	0.593899	-0.751711	0.00788851
EIF5B	0.596337	-0.7458	0.00657382
ECI1	0.596862	-0.744531	0.0146461
MYH9	0.597097	-0.743964	0.00682791
DDX3X;DDX3Y	0.597148	-0.743839	0.00540676
PDS5A	0.598897	-0.739619	0.0146832
PRKDC	0.601599	-0.733127	0.0190404
NSFL1C	0.601922	-0.732351	0.00704361
SLC25A24	0.602472	-0.731034	0.00299184
VARS	0.603759	-0.727955	0.0117973
TMEM201	0.604499	-0.726189	0.00716425
HUWE1	0.60495	-0.725112	0.0108929
CCT6A	0.605073	-0.724818	0.00243768
DDX21	0.605166	-0.724597	0.0128771
AP3B1	0.607373	-0.719344	0.0109466
CD276	0.607424	-0.719223	0.00204044
TAGLN2	0.607594	-0.718821	0.00834382
TCOF1	0.608261	-0.717238	0.00951106
ATAD3B	0.608828	-0.715893	0.0158849
RPL10A	0.608832	-0.715885	0.0034693
F11R	0.609848	-0.713479	0.0122497
NRD1	0.609979	-0.713169	0.0124769
MCM6	0.61017	-0.712718	0.0138736
PAK2	0.610317	-0.712368	0.0117595
GALNT2	0.610789	-0.711253	0.0174757
CTSD	0.614456	-0.702618	0.0151886
ALDOA	0.615466	-0.700249	0.0104194
ESD	0.616686	-0.697393	0.0122354
TPP2	0.61675	-0.697242	0.00410747
ALDH9A1	0.617305	-0.695945	0.00701429
C14orf166	0.617696	-0.695032	0.0141412
CBX1	0.618125	-0.69403	0.00334062
FLNB	0.622055	-0.684887	0.011135
SMARCA5	0.623465	-0.681619	0.0189069
PSMD3	0.623858	-0.68071	0.011531
NUP133	0.626187	-0.675334	0.00587601
CTNND1	0.629798	-0.667039	0.0137416
RHOA;RHOC	0.629808	-0.667015	0.00893603
FASN	0.631346	-0.663496	0.0147882
CYCS	0.632396	-0.661099	0.00396685
MRPS22	0.633933	-0.657597	0.0165962
DYNC1H1	0.637482	-0.649543	0.00493717
RAB14	0.641257	-0.641026	0.0183829
SMARCC1	0.643241	-0.63657	0.00181078
ALDOA	0.6442	-0.63442	0.0132747
NUP160	0.644239	-0.634332	0.0160414
PTGFRN	0.6462	-0.629948	0.00185478
AKR1B1	0.6463	-0.629725	0.00867889
ACO2	0.646703	-0.628825	0.0115624
NUCB2	0.646799	-0.62861	0.0115699
DNM1L	0.652317	-0.616356	0.0134997
PAICS	0.653898	-0.612862	0.00996149
PSMA7	0.659142	-0.601338	0.0199116
SHMT2	0.662511	-0.593983	0.00562751
ALG1	0.663098	-0.592706	0.00318994
ACTR1A	0.663978	-0.590792	0.0104778
RPL7A	0.668623	-0.580736	0.0190038
UBA1	0.668756	-0.580448	0.00672403
PLEC	0.669636	-0.578552	0.018187
DLAT	0.669921	-0.577937	0.0129868
CUL4B	0.670294	-0.577134	0.0195322
TRAPPC2B;TRAPPC2	0.671952	-0.573569	0.0188392
CYP51A1	0.674855	-0.56735	0.015584
PRKCSH	0.68006	-0.556265	0.0181697
HCFC1	0.680892	-0.554503	0.00376815
AGRN	0.684769	-0.546311	0.0195187
COX17	0.685729	-0.54429	0.0150918
ERLIN1	0.691498	-0.532202	0.0158546
RAD23B	0.693102	-0.52886	0.0129401
PTBP3	0.694029	-0.526933	0.0120178
SPAG9	0.694207	-0.526563	0.0077789
EPPK1	0.695505	-0.523868	0.0166094
RAB14	0.697701	-0.51932	0.00869981
RPP30	0.699235	-0.51615	0.0172502
ABCD3	0.700674	-0.513184	0.0116047
IPO5	0.704986	-0.504333	0.00817065
HNRNPR;SYNCRIP	0.707419	-0.499364	0.0159757
CBX1	0.707927	-0.498327	0.0118589
ALDH5A1	0.709825	-0.494464	0.0177682
DBNL	0.709889	-0.494334	0.00826629
PAICS	0.711662	-0.490737	0.00655899
UBE2C	0.715822	-0.482326	0.015822
LYAR	0.716126	-0.481714	0.00969723
UBTF	0.720173	-0.473585	0.0144551
AP2A1	0.722614	-0.468704	0.01567
AHNAK	0.722968	-0.467997	0.0133186
USP39	0.727222	-0.459532	0.0100311
RBM25	0.730741	-0.452567	0.0186725
FAM50A;FAM50B	0.738395	-0.437535	0.0188725
FKBP9;FKBP9P1	0.757139	-0.401369	0.00428762
ANXA2	0.766387	-0.383855	0.017595
PLS3;PLS1	0.789247	-0.341452	0.00697371
HNRNPM	0.0154899	-6.01253	0.0391668
COL4A3BP	0.0897526	-3.4779	0.044204
XPO4	0.167419	-2.57847	0.0266943
PRPF40A	0.189087	-2.40288	0.0371132
RAB3GAP2	0.207373	-2.2697	0.0378445
OSBPL3	0.221046	-2.17758	0.0265439
PRMT3	0.228487	-2.12981	0.0304843
KIF5B	0.256861	-1.96094	0.0445506
KPNA1	0.263027	-1.92672	0.0281067
ALDH7A1	0.276323	-1.85557	0.0236263
HSPA1B;HSPA1A	0.276815	-1.85301	0.0237294
ATP2B1	0.292162	-1.77516	0.042236
ATP6V1A	0.292256	-1.7747	0.0367325
SMPD4	0.293185	-1.77012	0.0447105
BCCIP	0.297828	-1.74745	0.0435357
WARS	0.300446	-1.73482	0.0350822
RBMX	0.301291	-1.73077	0.0463722
EEF1E1	0.31347	-1.6736	0.0377851
RPS17	0.315658	-1.66357	0.0449981
ELAC2	0.32084	-1.64008	0.0239683
DYNC1H1	0.326661	-1.61413	0.0238449
PRDX1	0.327505	-1.61041	0.026154
WDR47	0.338502	-1.56276	0.0257163
GCN1L1	0.345378	-1.53375	0.0480339
UTRN	0.353676	-1.4995	0.0247222
BIRC6	0.353948	-1.49839	0.0226985
VAMP8	0.35638	-1.48851	0.0330336
PCMT1	0.35776	-1.48293	0.026578
KIF5B;KIF5C	0.362219	-1.46507	0.0426398
COPG1	0.362451	-1.46414	0.0287293
SPCS2	0.372682	-1.42398	0.0333148
PSMD8	0.37385	-1.41947	0.0299084
FN1	0.375782	-1.41203	0.0200045
ARL3	0.376157	-1.41059	0.0404621
LNPEP	0.38486	-1.37759	0.0369731
PYGL	0.385042	-1.37691	0.0452263
CAD	0.388688	-1.36332	0.0319652
USP15	0.397285	-1.33175	0.031376
SAFB2;SAFB	0.397947	-1.32935	0.0216468
SNRNP200	0.405368	-1.30269	0.0215298
NUDT21	0.417482	-1.26021	0.0440561
CMTR1	0.417952	-1.25859	0.0236718
USP24	0.418361	-1.25718	0.0245562
TARDBP	0.418722	-1.25594	0.0447741
NDUFA4	0.419684	-1.25262	0.0400358
PBK	0.42028	-1.25058	0.020925
DARS2	0.422054	-1.2445	0.0244832
ERP44	0.422102	-1.24433	0.0236914
WDR36	0.42539	-1.23314	0.0221786
NXN	0.42628	-1.23013	0.0300428
ANKLE2	0.428097	-1.22399	0.0448125
HDLBP	0.428828	-1.22153	0.047415
DAK	0.429481	-1.21933	0.0215031
EIF4G2	0.431919	-1.21117	0.046696
IGF2R	0.43271	-1.20853	0.0201485
PLEC	0.435045	-1.20076	0.0283687
ACOT9	0.438751	-1.18852	0.0448896
ARPC2	0.441221	-1.18043	0.0348723
NCAPD2	0.441851	-1.17837	0.045728
POGZ	0.442408	-1.17655	0.0366629
C1orf50	0.444211	-1.17068	0.0344165
EIF3F	0.44567	-1.16595	0.039847
EPB41L2	0.447005	-1.16164	0.0284949
MYH9	0.447746	-1.15925	0.0454299
MCM6	0.449048	-1.15506	0.0221597
STAG2	0.451432	-1.14742	0.0229542
IGF2R	0.453448	-1.14099	0.0239961
DKC1	0.453552	-1.14066	0.0406744
PSAP	0.455653	-1.13399	0.0384688
PTGFRN	0.455868	-1.13331	0.0396461
MLLT4	0.459636	-1.12144	0.0466534
ALDH4A1	0.45986	-1.12073	0.0288961
NMT1	0.460338	-1.11924	0.0354071
MRPL37	0.465573	-1.10292	0.0345546
DHX57	0.465972	-1.10169	0.0407252
MRPS7	0.466036	-1.10149	0.0396088
POLA1	0.467735	-1.09624	0.0204999
ASCC2	0.468738	-1.09315	0.0220598
DHX9	0.469594	-1.09051	0.0365943
DDX46	0.46977	-1.08997	0.0491956
ASNS	0.471012	-1.08616	0.0351719
MYOF	0.472263	-1.08234	0.0412995
DHX29	0.474273	-1.07621	0.0312339
PSMD2	0.474324	-1.07605	0.0225034
PRPF3	0.4753	-1.07309	0.0423302
SACS	0.476935	-1.06814	0.0478476
NUP210	0.477704	-1.06581	0.0445502
CAP1	0.47796	-1.06504	0.0378183
KIF11	0.478795	-1.06252	0.0371275
TOMM70A	0.481319	-1.05494	0.0278347
MSH6	0.482824	-1.05043	0.0375921
KIF11	0.483667	-1.04792	0.033019
DNASE2	0.48431	-1.046	0.0292425
MCM6	0.485107	-1.04362	0.0351579
SYNE2	0.485352	-1.0429	0.0245843
SMC1A	0.485863	-1.04138	0.044389
ALDOC	0.485981	-1.04103	0.035409
ACACA	0.488327	-1.03408	0.0365905
NCAPG2	0.489272	-1.03129	0.0380989
NOP9	0.489322	-1.03114	0.0209745
GNL2	0.490125	-1.02878	0.0343752
GSTO1	0.490843	-1.02667	0.0485561
FERMT2	0.492715	-1.02117	0.0326768
UQCRB	0.493039	-1.02023	0.0235821
KDM3B	0.4935	-1.01888	0.0385601
HEATR3	0.4939	-1.01771	0.0480007
HNRNPM	0.495785	-1.01221	0.042299
QARS	0.496008	-1.01156	0.0410014
UBTF	0.49668	-1.00961	0.0283287
EEA1	0.499962	-1.00011	0.0228296
DSP	0.502282	-0.99343	0.0208729
AASDHPPT	0.502944	-0.99153	0.0450209
SNX27	0.503947	-0.988656	0.0243297
FLOT1	0.505308	-0.984764	0.0295484
RBM15	0.505457	-0.98434	0.0361698
SCP2	0.506316	-0.98189	0.0299188
HNRNPA0	0.506537	-0.981261	0.0270421
MRPL38	0.507305	-0.979076	0.0398152
LARP4	0.507366	-0.978902	0.0350602
SF3B2	0.508383	-0.976012	0.0208676
NUMA1	0.508724	-0.975044	0.0249939
NAA50	0.509404	-0.973118	0.0469765
CLTCL1	0.509799	-0.971999	0.0232089
SMEK1	0.511138	-0.968216	0.0203449
TUBGCP3	0.512674	-0.963886	0.0251194
DPYSL3	0.512936	-0.963149	0.0449596
TTI1	0.513088	-0.962723	0.0343176
UPF1	0.514824	-0.957849	0.023224
FXR2	0.514963	-0.957458	0.0387935
GATAD2A	0.515004	-0.957344	0.0426871
ANAPC5	0.515045	-0.95723	0.0496377
DYNC1H1	0.515384	-0.956281	0.0432414
IRF2BP1	0.515419	-0.956183	0.0260914
RBM4;RBM4B	0.517991	-0.949	0.029992
DDX46	0.519032	-0.946106	0.0284051
COPG1	0.51941	-0.945053	0.0211436
HARS	0.519754	-0.9441	0.0203711
HNRNPM	0.52008	-0.943195	0.0231537
TMEM245	0.520621	-0.941694	0.0284609
IKBKAP	0.520905	-0.940907	0.0225145
CHORDC1	0.521893	-0.938173	0.0285931
DCPS	0.522332	-0.936962	0.0207806
LMNB1	0.523541	-0.933626	0.0478857
TELO2	0.524624	-0.930644	0.0206022
SEH1L	0.525134	-0.929243	0.0329845
RBM4;RBM4B	0.525521	-0.928178	0.0285583
TRIM33	0.526345	-0.92592	0.0214552
RPL3;RPL3L	0.526427	-0.925693	0.0214305
CBX5	0.527089	-0.923881	0.027017
GTF3C3	0.527395	-0.923043	0.041737
YTHDC2	0.528252	-0.920703	0.0301507
SLU7	0.530009	-0.91591	0.0364972
TOMM70A	0.530361	-0.914952	0.0419845
MYH9	0.530429	-0.91477	0.0367966
GBF1	0.530909	-0.913465	0.0296923
CDC5L	0.531021	-0.913159	0.0260249
POGZ	0.531412	-0.912098	0.0218609
EDC4	0.531858	-0.910887	0.0451975
TBCD	0.53369	-0.905926	0.023806
EIF4G2	0.533753	-0.905756	0.0298621
MARS	0.534045	-0.904965	0.0266634
XPNPEP1	0.534157	-0.904665	0.0358339
USP9X	0.534532	-0.903652	0.0404219
SEC31A	0.535911	-0.899935	0.0384027
SUPT16H	0.537074	-0.896808	0.0426187
GPS1	0.537365	-0.896026	0.0379844
UBL4A	0.539199	-0.89111	0.0408345
SLC41A3	0.539831	-0.889421	0.0239995
BUB1B	0.540672	-0.887175	0.0286875
BLMH	0.541198	-0.885773	0.021923
CKB	0.541276	-0.885564	0.0207007
PRKDC	0.541542	-0.884855	0.0395121
STAG2	0.541718	-0.884385	0.0341095
RCC2	0.542023	-0.883575	0.0229163
BCAS2	0.542295	-0.882851	0.0419614
CTPS1;CTPS2	0.542395	-0.882585	0.0432808
HSP90B1	0.543014	-0.880939	0.0246402
ASH2L	0.543387	-0.879948	0.0313321
PRKAA1	0.545498	-0.874354	0.0355644
DDX24	0.545553	-0.874208	0.0334746
MRPL19	0.545589	-0.874115	0.0277258
WDR36	0.546475	-0.871771	0.0288631
TRIP12	0.546906	-0.870634	0.0316495
MKI67	0.54746	-0.869173	0.0419579
AIDA	0.547682	-0.868591	0.0358826
NOP58	0.548575	-0.866239	0.0406308
PDS5B	0.548625	-0.866108	0.026483
PSMD8	0.549676	-0.863348	0.035603
DNM1L	0.550101	-0.86223	0.0245023
NCAPD2	0.550488	-0.861216	0.0441311
ZNF787	0.551213	-0.859317	0.0306117
HADH	0.551711	-0.858016	0.0292289
TPR	0.551973	-0.857331	0.0306373
CAND1	0.553267	-0.853953	0.0241526
SPTBN1	0.553533	-0.853258	0.036717
PYGL	0.553649	-0.852956	0.0291282
SNRNP200	0.554651	-0.850348	0.0437784
PPP1R12A	0.554661	-0.850322	0.0213182
THEM6	0.554665	-0.85031	0.0208113
PKP3	0.554783	-0.850004	0.0446341
TMED5	0.555029	-0.849365	0.0324136
NAT10	0.555131	-0.849099	0.0443837
IK	0.555467	-0.848227	0.0281914
RRM1	0.55594	-0.846999	0.0427132
MRE11A	0.556482	-0.845593	0.0277087
CDC5L	0.557267	-0.843558	0.0368754
TPP2	0.558221	-0.841093	0.0250948
DNAJC2	0.558257	-0.840999	0.0365206
AHNAK	0.558299	-0.84089	0.0355749
YWHAE	0.558406	-0.840613	0.0200237
SRP54	0.558441	-0.840522	0.0439555
SAMHD1	0.558956	-0.839192	0.0404019
EXOSC7	0.559961	-0.836602	0.0283458
PYGL	0.560339	-0.835629	0.0419632
GTF3C1	0.560529	-0.835139	0.0462583
RAD50	0.561286	-0.833193	0.0458438
UBA6	0.561676	-0.832191	0.0475113
OXNAD1	0.561962	-0.831455	0.0350866
HEATR1	0.562279	-0.830643	0.0476043
TRMT10C	0.56244	-0.830228	0.0275469
MYH9	0.563443	-0.827658	0.0439101
NDRG3	0.563927	-0.82642	0.0284897
SUB1	0.564041	-0.826128	0.0421175
ACADVL	0.564935	-0.823844	0.0204216
COPB1	0.565232	-0.823085	0.0483574
PRPF31	0.565271	-0.822985	0.0390184
NAT10	0.565364	-0.822749	0.0386518
SPTBN1	0.567526	-0.817241	0.0495113
MTDH	0.567755	-0.816659	0.0383194
FKBP9	0.568458	-0.814873	0.0417669
SEC24C	0.568991	-0.813523	0.0361559
PDS5A	0.569388	-0.812516	0.0279907
PGM1	0.569391	-0.812507	0.0365035
STRN	0.570021	-0.810912	0.0355647
NOMO1;NOMO3;NOMO2	0.570176	-0.810521	0.0413194
PSMC3	0.570601	-0.809446	0.0440466
FLII	0.571333	-0.807595	0.0265698
ECM29	0.571651	-0.806793	0.0274828
DYNC1LI1	0.57184	-0.806317	0.0364007
ACO2	0.572301	-0.805155	0.0217827
THOC2	0.572467	-0.804735	0.0497044
STAMBP	0.573801	-0.801378	0.0478487
RPN2	0.574091	-0.800649	0.0271347
IGF2R	0.574491	-0.799645	0.041841
PRIM1	0.575705	-0.796598	0.0242207
DARS	0.576318	-0.795064	0.0307506
AAMP	0.576617	-0.794315	0.0361371
XRCC6	0.577317	-0.792564	0.0446281
GNL1	0.577461	-0.792205	0.0447923
ARFGAP2	0.577982	-0.790903	0.0360697
SNRNP200	0.580126	-0.785561	0.0311282
RAP1GDS1	0.580337	-0.785037	0.0303283
DPP3	0.580633	-0.784302	0.0418765
SMC1A	0.5807	-0.784134	0.0214675
MARS	0.581545	-0.782037	0.0362091
USP7	0.581869	-0.781233	0.0362784
ATP13A1	0.582871	-0.778751	0.0306714
HTRA2	0.583058	-0.77829	0.0317466
DDX23	0.583406	-0.777427	0.0304612
CUL4A	0.583679	-0.776753	0.0415022
EIF4A1	0.58392	-0.776157	0.0327476
CHCHD3	0.584706	-0.774217	0.0282755
PELP1	0.585464	-0.772348	0.0479145
FDXR	0.585667	-0.771847	0.0323031
OARD1	0.586408	-0.770022	0.0370809
FEN1	0.586747	-0.769189	0.0288513
HNRNPC;HNRNPCL4;HNRNPCL1;HNRNPCL3;HNRNPCL2	0.586755	-0.769171	0.0216531
DYNC1H1	0.587259	-0.767931	0.0255033
IMP4	0.588742	-0.764293	0.0397124
ATF7IP	0.588761	-0.764247	0.0458225
GSS	0.589337	-0.762835	0.038933
ZC3HAV1	0.589444	-0.762573	0.0331506
MAP4	0.589565	-0.762278	0.0486177
NPC2	0.590828	-0.759189	0.0259124
CRYZ	0.591259	-0.758138	0.0418785
UBE2C	0.59145	-0.757671	0.0236812
SPTBN1	0.592126	-0.756025	0.0268159
ANXA3	0.593055	-0.753762	0.0499452
ACO1	0.594194	-0.750994	0.0262955
GSTO1	0.595136	-0.748708	0.0393743
POLR2D	0.595398	-0.748075	0.0477731
DRG2	0.596075	-0.746433	0.0428024
TIMM10	0.596199	-0.746135	0.047821
HK2	0.596534	-0.745323	0.027459
PRKDC	0.596605	-0.745151	0.0248637
GNAS	0.596608	-0.745145	0.0410875
TARS	0.597077	-0.744012	0.0262052
ANK2	0.597959	-0.741881	0.0454326
PSMD13	0.59832	-0.741011	0.0274498
JMJD6	0.59842	-0.740769	0.0286604
PDS5B;PDS5A	0.59867	-0.740166	0.025968
CFAP20	0.598902	-0.739609	0.0460134
RBPJ	0.599627	-0.737862	0.0209249
DDX27	0.600275	-0.736305	0.0459327
EXOSC6	0.600699	-0.735285	0.0231847
SEC24C	0.600917	-0.734762	0.0207684
RAP2B;RAP2C;RAP2A	0.601204	-0.734074	0.0252116
SNRNP200	0.601293	-0.733861	0.0477487
FLAD1	0.601452	-0.733479	0.0460073
ISOC1	0.601735	-0.732801	0.0248996
GLDC	0.601973	-0.73223	0.0369292
MYBBP1A	0.602066	-0.732006	0.0221102
PSPC1	0.602143	-0.731822	0.0398449
NAA15	0.602149	-0.731808	0.0352963
GFM1	0.602763	-0.730338	0.0497645
CYFIP1	0.603055	-0.729639	0.0492669
CMPK1	0.603273	-0.729118	0.0418119
ANK2;AFG3L2	0.603556	-0.728441	0.0205886
TOP2A;TOP2B	0.603663	-0.728185	0.0471276
MCAT	0.604223	-0.726847	0.0335204
PSMD8	0.604423	-0.726368	0.0335479
GCN1L1	0.60446	-0.726281	0.0260543
NELFB	0.60463	-0.725876	0.0394193
SNX9	0.605028	-0.724926	0.0222884
AHNAK	0.608221	-0.717333	0.0355299
POLR2G	0.608968	-0.715563	0.0283247
MRPS27	0.609185	-0.715047	0.0347005
TCF25	0.610003	-0.713111	0.0362732
CTNNBL1	0.610189	-0.712672	0.0308305
RAD18	0.610746	-0.711356	0.0217174
MAP2K1;MAP2K2	0.610823	-0.711174	0.0379991
ZFPL1	0.61174	-0.70901	0.0234829
UBE2M	0.612564	-0.707067	0.0304648
RCC1	0.612847	-0.706402	0.0308409
CD2AP	0.613609	-0.704608	0.0438402
AKAP8L	0.613941	-0.703828	0.021509
USMG5	0.615075	-0.701166	0.0273818
CPSF6	0.615678	-0.699753	0.0411265
BMS1	0.616497	-0.697834	0.0263418
HMGB2	0.617087	-0.696454	0.0401587
TES	0.617739	-0.69493	0.0262937
DPM1	0.618004	-0.694311	0.0274492
MDH2	0.619218	-0.69148	0.0472153
COL4A3BP	0.619289	-0.691316	0.020221
MKI67	0.619417	-0.691018	0.0383595
MCM4	0.619695	-0.690369	0.0246062
IDH3B	0.619803	-0.690118	0.0490345
NDRG3	0.621606	-0.685928	0.0487417
CCDC12	0.623091	-0.682486	0.0240421
OAS3	0.623731	-0.681004	0.0422008
NARS	0.624806	-0.678521	0.0287774
TFG	0.625636	-0.676604	0.0465324
YARS	0.625839	-0.676136	0.0315581
PMPCA	0.62619	-0.675327	0.0255497
SPTBN1	0.626855	-0.673796	0.0263673
RPS21	0.628056	-0.671036	0.0433304
DHFR;DHFRL1	0.6288	-0.669327	0.0455554
METTL13	0.629056	-0.668739	0.0469535
TMA16	0.629308	-0.668163	0.0410075
AHNAK	0.629854	-0.666911	0.0393959
UCHL1	0.630136	-0.666266	0.0466197
LRPPRC	0.631128	-0.663996	0.0322834
CYP51A1	0.631786	-0.662492	0.0436168
PSMC2	0.632231	-0.661476	0.0498659
CCDC50	0.63245	-0.660977	0.0433286
MYH9	0.633058	-0.65959	0.0319755
RAD51C	0.633157	-0.659364	0.0306445
ANXA2;ANXA2P2	0.633264	-0.659122	0.0214033
POLR3A	0.6333	-0.659039	0.0351581
SMARCC2	0.633521	-0.658535	0.0426633
RRM1	0.633799	-0.657903	0.0499394
SF3A1	0.635258	-0.654586	0.0490285
ATXN10	0.635259	-0.654582	0.0303621
TRMT10C	0.636644	-0.651442	0.0260988
SNX3	0.637264	-0.650037	0.0248706
MRPL23	0.637998	-0.648377	0.0391323
UBE2K	0.638258	-0.647789	0.0299102
MANF	0.638587	-0.647044	0.0409224
SRP68	0.638605	-0.647005	0.0325239
APPL1	0.64014	-0.643542	0.0257741
RHOT2	0.640518	-0.642689	0.0488093
PEX14	0.641567	-0.640328	0.0468217
NCAPD2	0.642048	-0.639247	0.049924
RBM14	0.642446	-0.638352	0.0442557
UFD1L	0.642798	-0.637564	0.0309862
RPN1	0.64338	-0.636257	0.0434098
TJP1	0.643705	-0.635529	0.0396347
ENSA	0.644806	-0.633062	0.0325599
PCM1	0.645142	-0.632312	0.0478561
SAMHD1	0.645247	-0.632077	0.0239915
ANXA6	0.646144	-0.630073	0.0295593
TAGLN2	0.646512	-0.629251	0.0463173
NUP93	0.648434	-0.624968	0.0417395
RFC5	0.64848	-0.624867	0.047003
SNRNP200	0.648536	-0.624741	0.0318761
CPOX	0.648671	-0.624442	0.0344369
SF3B1	0.648724	-0.624324	0.0322394
METTL13	0.649326	-0.622986	0.037605
RAB35	0.649345	-0.622942	0.0273708
GCA	0.649626	-0.62232	0.0283159
CTNNBL1	0.649642	-0.622282	0.0415528
SCFD1	0.650148	-0.621159	0.0357705
TPP1	0.650813	-0.619684	0.0395623
PRKAA2	0.651032	-0.619199	0.0246966
L1RE1	0.651349	-0.618498	0.0332435
TRA2B	0.651418	-0.618345	0.0244235
MCFD2	0.65155	-0.618053	0.0249816
GPS1	0.651856	-0.617375	0.0202575
CDC42	0.652962	-0.614928	0.0421318
SMARCA5	0.653215	-0.614371	0.0204754
ADD1	0.653359	-0.614052	0.040525
FTH1	0.653963	-0.612718	0.0389051
TFIP11	0.654156	-0.612294	0.0264261
AUP1	0.654371	-0.61182	0.0476823
ATP2A2;ATP2A1	0.65488	-0.610697	0.0232498
NASP	0.65506	-0.6103	0.0252307
SIN3A	0.655389	-0.609578	0.0380994
FAT3	0.656072	-0.608074	0.0329817
SSRP1	0.656177	-0.607842	0.0224949
XPOT	0.656634	-0.606839	0.0390121
PRKDC	0.656887	-0.606283	0.0482706
LMNA	0.65716	-0.605683	0.0219979
VDAC3	0.657969	-0.603908	0.0372332
FMR1	0.65808	-0.603666	0.042078
SLC25A10	0.658148	-0.603516	0.0247955
RBM47	0.65828	-0.603227	0.0452075
HAGH	0.659527	-0.600496	0.0467739
SEC13	0.661231	-0.596773	0.0278914
NPEPPS;NPEPPSL1	0.661246	-0.596742	0.0401113
MCM3	0.662013	-0.595069	0.0488567
CSDE1	0.662087	-0.594907	0.0292035
HNRNPL	0.662839	-0.59327	0.0493836
PSMG1	0.662887	-0.593165	0.046771
TUBA1B;TUBA4B;TUBA4A;TUBA1C	0.663635	-0.591539	0.0439861
P4HB	0.663992	-0.590762	0.0387409
ARIH1	0.664712	-0.589199	0.0333726
TRIM28	0.664814	-0.588976	0.0419853
PAFAH1B3	0.664827	-0.58895	0.0221356
HGH1	0.665287	-0.587952	0.0454445
EEF1G	0.666248	-0.585869	0.02564
UBE2Z	0.666469	-0.58539	0.0394699
AP3B1	0.666693	-0.584906	0.0371696
PRDX3	0.667322	-0.583545	0.048688
NCSTN	0.66804	-0.581994	0.0388867
DYNLL1	0.668631	-0.580717	0.0400648
DLD	0.669568	-0.578697	0.0275838
DDX47	0.669815	-0.578165	0.0448159
RPL15	0.670259	-0.577209	0.0404449
FASN	0.670822	-0.575999	0.0441478
RALY	0.671876	-0.573733	0.0391637
XRCC1	0.671904	-0.573674	0.0482335
NOMO1;NOMO3;NOMO2	0.67228	-0.572866	0.0230935
VPS26A	0.673538	-0.570169	0.0489157
AKR1B1	0.673736	-0.569744	0.0413822
LMNA	0.674325	-0.568485	0.028769
FEN1	0.675788	-0.565357	0.0426956
PPP2R5D	0.677236	-0.56227	0.0361703
MORF4L1	0.677642	-0.561404	0.0410788
ACBD3	0.678089	-0.560452	0.037293
MCM4	0.679704	-0.557022	0.04308
ERP29	0.679982	-0.556431	0.0477489
CD109	0.681289	-0.553662	0.0209729
XRN2	0.681506	-0.553201	0.0481627
CNDP2	0.68194	-0.552284	0.0390797
ACTR1B;ACTR1A	0.682492	-0.551117	0.0432109
TUBB4A;TUBB6	0.683364	-0.549274	0.0464158
GTF2I	0.684358	-0.547176	0.0481434
VTI1B	0.68469	-0.546476	0.0200224
PRPF6	0.684804	-0.546237	0.0369332
EIF3L	0.68709	-0.541428	0.0314223
SNX12	0.68722	-0.541157	0.0427573
RUVBL1	0.687317	-0.540953	0.0279849
TNPO3	0.687456	-0.540662	0.0484287
EMC2	0.687508	-0.540553	0.0411729
LDHB	0.688839	-0.537762	0.0359218
SSR3	0.689356	-0.536678	0.0223528
PLEC	0.689728	-0.5359	0.0469163
TECR	0.689987	-0.535359	0.026196
PAICS	0.690044	-0.535239	0.0430692
PICALM;SNAP91	0.690478	-0.534334	0.0492134
MTDH	0.691776	-0.531624	0.0442562
GCN1L1	0.692413	-0.530294	0.0370636
DHCR24	0.692727	-0.529641	0.0447735
ACAA2	0.693224	-0.528606	0.038638
DDX1	0.693995	-0.527002	0.0210682
IDH3B	0.694211	-0.526554	0.0339265
MRE11A	0.695012	-0.52489	0.0236375
ABCD3	0.695222	-0.524454	0.0330747
SEC61A1	0.695603	-0.523663	0.0421
RPP30	0.695898	-0.523052	0.0257149
FLNA	0.696987	-0.520796	0.041209
ARL2BP	0.699677	-0.515239	0.0408025
UBA3	0.699817	-0.51495	0.048466
MARS	0.700367	-0.513816	0.0310643
DDX5	0.701457	-0.511573	0.0461276
PARP1	0.702303	-0.509834	0.038203
MSH2	0.704251	-0.505839	0.0279515
NUMA1	0.704511	-0.505305	0.0221785
MYH9	0.705019	-0.504266	0.0276398
VCP	0.705067	-0.504167	0.0441405
TMEM30A;TMEM30B	0.705256	-0.503782	0.0372277
SLC1A5	0.706088	-0.502079	0.0382509
PDIA4	0.706655	-0.500922	0.022739
EIF2S2	0.706889	-0.500443	0.0466141
ABCF1	0.707389	-0.499423	0.0261018
NAMPT	0.707619	-0.498956	0.0495953
EEF1D	0.708264	-0.497641	0.0270284
ESYT1	0.70852	-0.497119	0.046759
CHERP	0.708887	-0.496371	0.035595
CAD	0.709378	-0.495373	0.0432165
ABCF1	0.710396	-0.493306	0.0294967
TCOF1	0.71136	-0.491348	0.0200899
STOML2	0.712583	-0.48887	0.0471421
RPL6	0.715019	-0.483948	0.022086
RPS11	0.715567	-0.482842	0.0305729
NAP1L4	0.715664	-0.482646	0.0282519
DNAJC21	0.717219	-0.479515	0.0400028
EIF5B	0.717815	-0.478316	0.0406869
LUC7L3	0.719457	-0.475019	0.0320104
HDLBP	0.71983	-0.474272	0.0404487
ECHS1	0.720443	-0.473044	0.0445896
PLEC	0.720574	-0.472782	0.0439307
EEF1B2	0.722515	-0.468901	0.0425844
FLNA	0.72347	-0.466995	0.0332708
SSR4	0.723714	-0.466509	0.0476732
KDM1A	0.725536	-0.462881	0.0379999
RRP1B	0.727996	-0.457998	0.0351557
UNG	0.728171	-0.457651	0.038149
LUC7L	0.728892	-0.456223	0.0358593
TMX2	0.73051	-0.453024	0.0433171
CDC123	0.731633	-0.450808	0.0428427
FH	0.734099	-0.445954	0.0235758
RPL12	0.73463	-0.444909	0.0298161
TRIP6	0.736717	-0.440819	0.0329327
UNC45A	0.737217	-0.439839	0.0297362
TMPO	0.738551	-0.43723	0.0351842
GOLPH3	0.743886	-0.426846	0.048938
APEH	0.745255	-0.424194	0.0214875
FUBP1	0.747162	-0.420508	0.0312159
AHCY	0.747722	-0.419425	0.0353185
EIF3C;EIF3CL	0.748748	-0.417449	0.0353315
NLN	0.748859	-0.417234	0.0307448
MGEA5	0.750824	-0.413453	0.0368088
CD47	0.751549	-0.41206	0.0465467
GRPEL1	0.752325	-0.410572	0.0434044
USP14	0.752573	-0.410097	0.0285435
EIF3C;EIF3CL	0.753487	-0.408345	0.0418875
RPS11	0.7535	-0.40832	0.0265451
SMARCD2	0.755598	-0.404309	0.0371317
OCIAD1	0.756016	-0.403512	0.0396391
EIF5	0.756221	-0.40312	0.0344832
PRKAR2A	0.757311	-0.401042	0.0457943
PAIP1	0.758389	-0.39899	0.0416615
ILF3	0.760139	-0.395666	0.0372361
CDK1;CDK2;CDK3	0.762485	-0.39122	0.0369673
ACP2	0.763741	-0.388844	0.0443081
PCBP2	0.765189	-0.386113	0.0478209
SMC1A	0.769381	-0.378231	0.0451019
TOR1AIP1	0.772459	-0.372471	0.0410595
CLTC	0.781675	-0.355359	0.0400988
FKBP4	0.791497	-0.337344	0.0454253
FASN	0.80326	-0.316062	0.0448878
RACGAP1	0.811175	-0.301914	0.0444862
SMC1A	0.81567	-0.293943	0.0432763
LNP	0.818941	-0.288168	0.0420336
NUP50	0.81975	-0.286743	0.0466893
SF3B3	0.827412	-0.273322	0.0217399
CTNND1	0.828206	-0.271939	0.0461002
SKIV2L2	1.22579	0.293715	0.0440374
RBM15	1.26157	0.335217	0.0430319
AKR7A2	1.28607	0.362972	0.0324298
FLNA	1.29168	0.369253	0.0442878
SART1	1.29276	0.370459	0.0411431
SRP68	1.3024	0.381178	0.0446635
GLYR1	1.30385	0.382779	0.0379487
HSP90AA1	1.31193	0.39169	0.0425926
SMARCC1	1.32029	0.400851	0.0313277
RFC3	1.32383	0.404722	0.0367628
SLIRP	1.35254	0.435675	0.0479876
UAP1	1.3528	0.435949	0.0450598
MAGED1	1.35616	0.439528	0.0397432
BRI3BP	1.35651	0.439898	0.0347416
C12orf10	1.37808	0.462664	0.0417444
UMPS	1.38495	0.469836	0.0372937
HAUS5	1.39549	0.480777	0.029491
PHF3	1.40391	0.489453	0.0487015
FBXO18	1.4063	0.491906	0.0380089
RTCB	1.41573	0.501548	0.034478
RRP12	1.4516	0.53764	0.04289
MCM6	1.45519	0.541212	0.0284048
AIFM1	1.45595	0.541961	0.0262216
OTUD5	1.46262	0.548554	0.0499622
AKAP12	1.46847	0.55431	0.0323554
TSPAN6	1.47009	0.555906	0.0361659
LPP	1.47896	0.564585	0.0484605
DHCR24	1.48099	0.566565	0.0357007
RARS	1.48656	0.571973	0.0404273
NAT10	1.49063	0.575918	0.0431741
43716	1.49264	0.577867	0.0314582
MYH9	1.499	0.583996	0.0363128
SAMM50	1.5028	0.587656	0.0408198
UGP2	1.50554	0.590279	0.0313157
EMC1	1.50675	0.591442	0.0282205
PLEC	1.50839	0.593009	0.0211369
PSIP1	1.51057	0.595096	0.0201978
RPS15	1.51423	0.59858	0.0297576
MIEN1	1.515	0.59932	0.0361356
BUB3	1.51564	0.599927	0.0489166
UGGT1	1.52007	0.604139	0.0294784
SERPINH1	1.52153	0.605525	0.0259775
FIBP	1.52359	0.607475	0.0381634
CMTR1	1.52383	0.6077	0.028819
ZC3H15	1.52749	0.611159	0.024404
CSTF3	1.53083	0.614318	0.04671
RCC2	1.53695	0.620073	0.0403621
UTP15	1.55966	0.641227	0.0403853
TAB1	1.56763	0.648587	0.0367087
GART	1.56967	0.650465	0.0468799
PSMB5	1.57722	0.657387	0.0431267
GCN1L1	1.58083	0.660685	0.0371443
ANK2;ANK3	1.59064	0.669608	0.0395047
EEF1A1;EEF1A1P5	1.59441	0.673021	0.0386031
SNRPA	1.59972	0.677823	0.0429662
CARS	1.61245	0.689259	0.0425334
SMC2	1.61964	0.695677	0.0486563
MYH10	1.63776	0.711723	0.0206133
MRPS21	1.63833	0.712224	0.0322732
CAND1	1.64411	0.717311	0.0485257
PKM	1.65447	0.726365	0.044833
NUDT2	1.65754	0.729046	0.0212471
ATPAF1	1.65846	0.729841	0.0468482
PTBP1	1.6593	0.730576	0.0250483
RNH1	1.6612	0.732222	0.0206895
GNPNAT1	1.66248	0.733334	0.0242782
PUS7	1.67012	0.739948	0.0296076
CCAR2	1.68868	0.755894	0.0308127
FLNC	1.68965	0.756721	0.0393734
SNX1	1.69062	0.757556	0.0419505
EIF3M	1.69734	0.763278	0.0384324
GBA	1.69851	0.764266	0.0267548
NUP160	1.69932	0.764959	0.0446373
AACS	1.70024	0.765741	0.0328743
PPAT	1.70565	0.770318	0.0383093
NCKAP1	1.70626	0.770834	0.0477592
DDAH2	1.70764	0.772006	0.0470635
ILKAP	1.70784	0.772176	0.0393606
IQGAP1	1.71144	0.775211	0.0325301
PHB2	1.71212	0.775787	0.0357896
IARS	1.72025	0.78262	0.0368896
EIF3M	1.72226	0.784302	0.0470534
SARS	1.72237	0.784392	0.0417602
MYH10	1.73288	0.793174	0.0477867
TUBB;TUBB4B;TUBB2A;TUBB2B;TUBB4A	1.73623	0.795955	0.0367528
PBRM1	1.74266	0.80129	0.0307573
SF3A1	1.74621	0.804224	0.0216193
LAMA5	1.75577	0.812107	0.0397248
USP7	1.77204	0.825412	0.0228641
TPD52L2	1.77624	0.828828	0.0271018
OSGEP	1.78715	0.837663	0.0485217
AARS2	1.788	0.838346	0.0484028
TMEM192	1.78814	0.838459	0.0371914
DDX1	1.78937	0.83945	0.0454333
TRMT1L	1.79151	0.841177	0.0441797
RPL7	1.79981	0.847844	0.0327548
EPPK1	1.8012	0.848958	0.0238282
ACTR1B;ACTR1A	1.80842	0.854728	0.0262366
CLTC	1.81603	0.860792	0.0378412
SRP72	1.82565	0.868409	0.0333947
VIM	1.82739	0.869781	0.028784
SSR4	1.8356	0.876251	0.029468
UCHL1	1.83844	0.878484	0.0495918
KPNB1	1.84004	0.879739	0.0309559
FKBP4	1.8413	0.880728	0.044833
CLIC4	1.84424	0.883027	0.0360315
GOT2	1.84463	0.883329	0.0291749
KIAA1279	1.84552	0.884028	0.0276837
RECQL	1.84702	0.885198	0.0461934
EPB41L2	1.84917	0.886876	0.0245222
SNX2	1.8532	0.890021	0.0348902
EPPK1	1.85664	0.892697	0.0331154
PRKDC	1.87525	0.907082	0.0357615
CAPZB	1.8939	0.921358	0.0270549
WIBG	1.89637	0.923244	0.0405873
ABCE1	1.90004	0.926031	0.0245021
LRRC47	1.90698	0.931287	0.0275517
STIP1	1.91554	0.937749	0.0323631
ACYP1	1.91761	0.939306	0.0406688
ZNF428	1.92423	0.944283	0.0473204
PRKAG1	1.9261	0.94568	0.0307713
PA2G4	1.92877	0.947682	0.0290966
MKI67	1.93183	0.949966	0.0243927
PIGU	1.93193	0.950046	0.0319364
MRPS9	1.93719	0.953964	0.0357948
HSD17B10	1.94193	0.95749	0.0237589
RPS27A	1.94962	0.96319	0.021666
HSP90AA1;HSP90AA2P	1.96108	0.971652	0.0292139
RUVBL1	1.96888	0.977378	0.022594
HNRNPA1	1.97058	0.978618	0.0389186
ACSL3	1.97123	0.979099	0.0393416
PRPF6	1.97203	0.979681	0.0258089
EEF2	1.98024	0.985676	0.0490459
PLS3	1.98856	0.991724	0.0309667
TWF2	1.98903	0.992063	0.0360872
MOGS	1.98932	0.992278	0.0389328
SAE1	1.99065	0.993241	0.0341981
GCLC	1.99073	0.993299	0.0473821
DHRS7	1.99094	0.993452	0.0263377
GCA	1.99201	0.994226	0.0426435
CBX1	1.99513	0.996482	0.0432347
MCM6	2.00323	1.00233	0.033411
FANCI	2.00503	1.00362	0.0255297
NDUFA5	2.00511	1.00368	0.0492538
MDC1	2.00535	1.00385	0.0499065
MGMT	2.01649	1.01184	0.0260023
SRPR	2.02154	1.01546	0.0469352
NAT10	2.0221	1.01586	0.0274104
CAND1	2.0231	1.01657	0.0318485
RNPEP	2.02505	1.01796	0.0292956
FAM120A	2.03204	1.02293	0.0309266
EIF3L	2.04117	1.0294	0.0481078
IARS2	2.04214	1.03008	0.0254184
VCAN	2.05747	1.04087	0.036511
DR1	2.06448	1.04578	0.0442632
TBL3	2.06535	1.04639	0.0461783
NCAPG	2.06608	1.0469	0.045981
CSE1L	2.07441	1.0527	0.0227488
SLC27A3	2.08211	1.05805	0.0422199
RPSA	2.08546	1.06037	0.0254398
PHF6	2.08719	1.06156	0.0452613
NRAS;HRAS;KRAS	2.08927	1.063	0.0370858
SIN3A	2.08935	1.06305	0.0405597
EIF3D	2.09664	1.06808	0.0430739
CHMP1A	2.11386	1.07988	0.0423603
TOP2A	2.1469	1.10225	0.022717
KPNB1	2.17372	1.12016	0.0288025
EIF4A3	2.17389	1.12028	0.0271571
NPLOC4	2.17403	1.12037	0.022739
RANGAP1	2.1802	1.12446	0.0454676
XRCC6	2.19781	1.13607	0.0353902
CORO7	2.20471	1.14059	0.0236716
MOV10	2.21931	1.15011	0.0260562
MCMBP	2.21975	1.1504	0.0271297
NPEPPS	2.22143	1.15149	0.0236272
CHAMP1	2.22262	1.15226	0.0235505
U2AF1	2.22517	1.15392	0.0293983
GPKOW	2.22579	1.15432	0.035122
ATPAF1	2.22661	1.15485	0.0391497
PLEC	2.23536	1.1605	0.0336063
IDH1	2.23739	1.16181	0.0430618
NCAPG	2.24187	1.1647	0.0429448
PAWR	2.24364	1.16584	0.027439
TBRG4	2.24686	1.16791	0.0360453
NONO	2.25135	1.17079	0.0451575
USP7	2.25353	1.17219	0.0413424
C14orf166	2.26081	1.17684	0.0334331
POLD2	2.27276	1.18445	0.0351316
RPRD1B	2.28487	1.19211	0.0388895
TAGLN2	2.29037	1.19558	0.0212243
SYNGR1	2.30072	1.20209	0.0396824
RPL22	2.30406	1.20418	0.0258683
WDR77	2.30567	1.20519	0.0481125
PDS5A	2.30856	1.20699	0.0350685
UBR4	2.32169	1.21517	0.0248477
EEF1G	2.32609	1.21791	0.0231397
ABHD10	2.3287	1.21953	0.0274185
PARP1	2.33232	1.22177	0.0415535
BUB3	2.34195	1.22771	0.0231686
PSME2	2.34417	1.22908	0.0442892
AAMP	2.34708	1.23086	0.0467479
PLS3	2.35124	1.23342	0.0325863
EIF4E	2.35276	1.23435	0.0446638
ZC3H14	2.3553	1.23591	0.0481749
FRG1	2.36739	1.2433	0.023637
XPO1	2.38151	1.25187	0.0405575
CDC5L	2.41418	1.27153	0.0484715
HTT	2.41822	1.27394	0.0445451
PABPC4;PABPC1	2.41962	1.27478	0.0493259
HDLBP	2.42234	1.2764	0.0370528
ADRM1	2.42595	1.27855	0.0407722
EFTUD2	2.43714	1.28519	0.0252229
CARHSP1	2.4478	1.29149	0.0317799
MORF4L1	2.4538	1.29502	0.0283457
POLR2H	2.46551	1.30188	0.0212899
GPI	2.4736	1.30661	0.0312278
PTBP3	2.47431	1.30703	0.04925
HSP90AA1	2.49481	1.31893	0.0343546
PAPSS2	2.49973	1.32177	0.0207521
TPR	2.51019	1.3278	0.0329803
ATP5C1	2.51179	1.32872	0.0438352
CNP	2.53072	1.33955	0.0227907
TUBGCP4	2.53469	1.34181	0.0341535
RPS7	2.53519	1.34209	0.0313346
SBDS	2.54812	1.34944	0.026959
SH3GLB2	2.54948	1.3502	0.0369009
COPB2	2.55739	1.35467	0.0454196
UBE2N	2.56012	1.35621	0.0363933
HMGB2	2.57526	1.36472	0.0343049
ECM29	2.57745	1.36595	0.0238897
ANXA2	2.60123	1.37919	0.0208497
EEF2	2.60521	1.3814	0.0310741
TUBG1;TUBG2	2.63857	1.39976	0.0306013
DHPS	2.64669	1.40419	0.0477104
TPP1	2.65031	1.40616	0.0256021
UBA1	2.66192	1.41247	0.0237585
TLE3	2.6649	1.41408	0.0270228
DNM1L	2.6671	1.41527	0.0270858
HDAC1	2.68986	1.42753	0.0360581
CHMP4A	2.6986	1.43221	0.0326557
KIF5B	2.71294	1.43986	0.0250974
SDHA	2.72456	1.44602	0.0304428
METAP1	2.73504	1.45156	0.0233743
HEXA	2.77823	1.47417	0.0271658
CCNH	2.78231	1.47628	0.0416139
NDC1	2.78597	1.47818	0.0263292
STAT1	2.79263	1.48162	0.0428246
POLE2	2.79281	1.48172	0.0300343
MAPRE1	2.82091	1.49616	0.0277259
UBE2L3	2.82224	1.49684	0.0244243
HNRNPA3;HNRNPA1;HNRNPA1L2	2.83754	1.50464	0.027309
HNRNPK	2.84385	1.50785	0.0407127
PSME1	2.85505	1.51352	0.0229194
IMPA2	2.87745	1.52479	0.0445142
NUP205	2.89049	1.53131	0.0281459
MCFD2	2.89257	1.53235	0.0245599
EIF5B	2.90491	1.53849	0.0220136
FLNB	2.90689	1.53948	0.0333805
MAP1S	2.91336	1.54268	0.0327176
HM13	2.91639	1.54418	0.0213326
EIF1B;EIF1	2.95187	1.56163	0.0243256
ETF1	2.97252	1.57169	0.0328867
ATP5B	2.98196	1.57626	0.0420522
GANAB	2.98231	1.57643	0.0460356
PNP	2.99512	1.58261	0.0253136
PNPO	3.04394	1.60594	0.0270488
PSMC4	3.08349	1.62456	0.0267897
HAX1	3.21299	1.68392	0.0375386
EPPK1	3.21368	1.68423	0.0447751
SYNGR2	3.30985	1.72676	0.0245088
FBL	3.4546	1.78852	0.0285423
FASTKD2	3.47812	1.79831	0.0479115
EEF2	3.55174	1.82853	0.031955
GDI2;GDI1	3.55801	1.83107	0.0370479
C3orf38	3.55952	1.83168	0.0311608
UBA2	3.58447	1.84176	0.0203982
CLTC	3.62106	1.85641	0.0497317
BRIX1	3.65891	1.87142	0.0440868
SAAL1	3.67077	1.87608	0.0407541
PSMA1	3.73642	1.90166	0.028684
TUBA1B;TUBA1A;TUBA3E;TUBA1C	3.76264	1.91174	0.0207867
STX16	3.77073	1.91484	0.0213338
KARS	3.78329	1.91964	0.0302083
DDX18	3.80994	1.92977	0.024878
DBN1	3.93261	1.97549	0.040511
PABPC4;PABPC1;PABPC3;PABPC1L	4.08334	2.02975	0.0412437
GSTK1	4.1839	2.06485	0.0228726
SKP1	4.24809	2.08681	0.0372196
RTCB	4.35287	2.12197	0.0448573
FLNC	4.67386	2.22462	0.0364297
GTF2I	4.71805	2.23819	0.031273
PRKAG1	4.72629	2.24071	0.0351823
TIMM9	4.88336	2.28787	0.0291421
TXNRD2	5.01298	2.32567	0.030755
CELF1	5.08303	2.34569	0.0372474
UFM1	5.16441	2.3686	0.0236619
PSMC4	5.42128	2.43863	0.0223491
EEF1A1;EEF1A1P5	5.42911	2.44072	0.0376547
CARS	5.87551	2.55471	0.029178
ACBD6	5.91178	2.56359	0.0479771
VARS	6.71242	2.74683	0.0344993
EIF3M	7.6303	2.93174	0.046361
HACD3	8.298	3.05276	0.0327415
EEF1A1;EEF1A1P5	8.43402	3.07622	0.0467451
CKMT1A	8.63131	3.10958	0.0482234
HEATR1	9.6896	3.27644	0.0319717
MRPL12	11.5012	3.52371	0.0263573
PTBP3	11.6481	3.54203	0.0316584
EIF3M	11.8198	3.56313	0.0396875
GCN1L1	15.4389	3.9485	0.033131
PRDX2	1.29908	0.377487	0.0112545
FLNB	1.47742	0.563076	0.0147364
HNRNPM	1.52904	0.612624	0.0144793
RPS23	1.5617	0.643118	0.00373583
ETF1	1.61236	0.689177	0.0194816
SSRP1	1.61382	0.690482	0.019583
FSCN1	1.66678	0.737063	0.00827037
ADI1	1.67459	0.743809	0.0116729
NUBPL	1.68149	0.749743	0.00599199
SMG9	1.68293	0.750971	0.00335414
ACAA2	1.73989	0.798997	0.01353
MMS19	1.76791	0.822041	0.0184636
HNRNPU	1.7804	0.832204	0.0132569
EEF2	1.78494	0.835874	0.00194055
EIF3F	1.78567	0.836462	0.00681092
HEBP1	1.79746	0.84596	0.0132487
GTF3C5	1.82149	0.865118	0.0195772
TBCE	1.82967	0.871585	0.0105815
LETM1	1.83659	0.877028	0.013366
NAA15	1.84752	0.885587	0.0179145
PRKDC	1.88005	0.910773	0.0165577
EEF1A1	1.88438	0.914089	0.0110334
RPS6KA3	1.88672	0.915879	0.0144343
XRCC5	1.93081	0.949208	0.00470914
DDOST	1.93722	0.953991	0.00397995
FUS	1.94256	0.95796	0.0194682
DDX21	1.96401	0.9738	0.00748733
DARS	1.98528	0.989343	0.00939621
SMCHD1	1.99211	0.994296	0.019515
FMR1	1.99414	0.99577	0.0124855
MCFD2	2.01228	1.00883	0.0049229
LARS	2.02184	1.01567	0.0191219
KDM3B	2.02231	1.01601	0.0197325
DHX9	2.04049	1.02891	0.00765928
SRSF5	2.04803	1.03424	0.00830098
PSMA2	2.05181	1.0369	0.00657721
DHX9	2.05309	1.0378	0.0163402
CSE1L	2.05581	1.0397	0.00965506
TCEA1	2.07131	1.05054	0.0162359
HSD17B4	2.07519	1.05324	0.0170582
RPL11	2.07945	1.0562	0.00279947
NDUFS3	2.08388	1.05927	0.0105612
ALDH18A1	2.08997	1.06348	0.0179185
HSP90B1	2.10027	1.07058	4.46538e-05
GCN1L1	2.11027	1.07742	0.0132081
PTGES3	2.11656	1.08172	0.0142096
FSCN1	2.13085	1.09143	0.00627189
PSMD2	2.14282	1.09951	0.00719851
CYB5R1	2.1432	1.09977	0.0181716
PRKDC	2.18079	1.12485	0.00394413
SF3B1	2.18868	1.13006	0.0145641
TARS2	2.19127	1.13177	0.00490759
DNPEP	2.19826	1.13636	0.0186461
C5orf22	2.20007	1.13755	0.0173741
HIGD1A	2.2131	1.14607	0.0189836
RPRD1B;RPRD1A	2.2141	1.14672	0.0122113
PSMD2	2.21415	1.14675	0.0160432
MAP2K4	2.23416	1.15973	0.0186908
NKRF	2.23613	1.16101	0.011979
NAP1L1	2.25951	1.17601	0.0139136
PRKDC	2.27708	1.18719	0.00614638
VKORC1	2.2915	1.19629	0.0149553
HNRNPAB	2.29356	1.19759	0.0184667
DHX15	2.30778	1.20651	0.00258883
CENPV	2.31744	1.21253	0.0113446
FLNB	2.32353	1.21632	0.0148231
NUP133	2.35958	1.23853	0.0186124
PITRM1	2.36108	1.23945	0.0130364
ATP5B	2.37412	1.24739	0.0110197
TRMT10C	2.39648	1.26092	0.000128512
CBX3	2.39976	1.26289	0.000950069
LARP1	2.40399	1.26543	0.00728704
EIF5B	2.40781	1.26772	0.0155807
SMS	2.41168	1.27004	0.0158705
STRAP	2.41529	1.27219	0.00663762
GTF2I	2.41795	1.27379	0.00638248
FKBP2	2.42151	1.27591	0.00660471
COX5A	2.43828	1.28586	0.0160845
DARS2	2.44316	1.28875	0.019304
RANBP2;RGPD3	2.44468	1.28965	0.0127647
TXNRD1	2.44812	1.29167	0.003071
CLIC4	2.45577	1.29618	0.0197381
PMPCB	2.47096	1.30507	0.0167563
LRRC47	2.49173	1.31715	0.013671
PGP	2.50034	1.32213	0.00816172
PGD	2.50688	1.32589	0.0141858
NONO	2.51367	1.3298	0.00234879
SMS	2.52571	1.33669	0.0144192
GTF2I	2.53043	1.33938	0.0159829
PARK7	2.55497	1.35331	0.00207371
PYCR1	2.56474	1.35881	0.00265387
SEC16A	2.58332	1.36923	0.0192699
UBE2I	2.59295	1.3746	0.0181233
RPN1	2.59302	1.37463	0.010426
MAP1B	2.59721	1.37696	0.0175263
OTUB1	2.59913	1.37803	0.00850728
PPP1CC;PPP1CA	2.64338	1.40238	0.00852235
CNOT2	2.65465	1.40852	0.0181378
HSPB1	2.6599	1.41137	0.00376225
ARHGDIA	2.69595	1.43079	0.000704488
SRRM2	2.69825	1.43202	0.0191299
SFPQ	2.70848	1.43748	0.0155061
GSTP1	2.71793	1.44251	0.0118771
SERPINH1	2.72563	1.44659	0.00778607
CCT8	2.72629	1.44694	0.018584
SF3A1	2.72975	1.44877	0.00404504
PAIP2	2.73713	1.45266	0.0109981
PRMT5	2.76641	1.46801	0.0193171
TUBB2A	2.77291	1.4714	0.0079055
ECI1	2.796	1.48336	0.0112817
DNAJC8	2.79994	1.4854	0.0133504
CDK1	2.80471	1.48785	0.00639492
VARS	2.82458	1.49804	0.0146648
USP5	2.82597	1.49875	0.00933312
HSPH1	2.82763	1.49959	0.00932653
CSE1L	2.88221	1.52717	0.00665373
OTULIN	2.89764	1.53488	0.0133715
XRN2	2.91302	1.54251	0.00881381
DDX19A;DDX19B	2.94679	1.55915	0.0170524
LRPPRC	2.96099	1.56608	0.017178
MYH10	2.97307	1.57195	0.00759175
PI4KA	2.98457	1.57752	0.00182473
LPCAT1	3.0105	1.59	0.0175188
PPP2R1A;PPP2R1B	3.01472	1.59202	0.00899831
MYH9	3.06708	1.61687	0.00949018
IPO4	3.07323	1.61975	0.00311772
DYNLT1	3.10828	1.63612	0.00351447
CRK	3.12105	1.64203	0.0083195
AGRN	3.13786	1.64978	0.00989283
DNM1L	3.14328	1.65227	0.0117824
VAT1	3.14636	1.65368	0.003121
ANXA3	3.17078	1.66484	0.00202711
CFL1;CFL2	3.17586	1.66715	0.00277847
BAIAP2L1	3.1774	1.66785	0.00547827
NUP155	3.18062	1.66931	0.000508218
HTRA2	3.19493	1.67578	0.0111
PSMD4	3.22755	1.69044	0.00758673
GNL3	3.23604	1.69423	0.0155309
BPNT1	3.24103	1.69645	0.00122443
ALDH5A1	3.25757	1.70379	0.0103522
BLVRB	3.2717	1.71004	0.015412
PYGL;PYGB	3.27183	1.7101	0.017632
SULT1A4;SULT1A3;SULT1A1;SULT1A2	3.29977	1.72236	0.0124662
NELFA	3.30551	1.72487	0.0119403
HEATR1	3.32702	1.73423	0.01457
CFDP1	3.33562	1.73796	0.0198862
TCERG1	3.33784	1.73891	0.018047
SMS	3.36535	1.75076	0.00580801
NUP205	3.36894	1.75229	0.00867907
UBE4A	3.38529	1.75928	0.0122495
CORO1C	3.38917	1.76093	0.00383377
RPN2	3.40287	1.76675	0.00308773
IARS	3.41574	1.7722	0.00124665
PRPSAP1	3.42985	1.77815	0.00266407
ARPC2	3.43417	1.77996	0.00764184
TTLL12	3.45173	1.78732	0.00993651
PARP1	3.46082	1.79111	0.00623152
CRLF3	3.47661	1.79768	0.0020875
GOLPH3	3.48725	1.80209	0.00759111
EEF2	3.49342	1.80464	0.019677
FBXO44	3.56213	1.83274	0.019174
UBA1	3.59632	1.84652	0.015801
CCT8	3.59898	1.84759	0.0102491
CBR1	3.63	1.85997	0.00623622
HSD17B10	3.63067	1.86023	0.00244828
HSPA1B;HSPA1A	3.63854	1.86336	0.0137699
CDS2	3.64524	1.86602	0.00268213
LMNB1	3.65718	1.87073	0.00806156
RBM3	3.68947	1.88342	0.00568591
TNPO1	3.71572	1.89364	0.00358245
CS	3.71862	1.89477	0.0095145
PAICS	3.73342	1.9005	0.00626321
KTN1	3.73648	1.90168	0.00792567
TMX1	3.75783	1.9099	0.00732919
NUP160	3.76536	1.91279	0.0112919
PRMT1	3.77902	1.91801	0.00634766
KRT18	3.80656	1.92849	0.00173441
PAFAH1B3	3.90126	1.96394	0.00720928
CLTC	3.90835	1.96656	0.00233044
PHB	3.91601	1.96938	0.00562079
ZNF622	3.95209	1.98262	0.00924436
CKB	3.95484	1.98362	0.00330244
TOP2A	3.977	1.99168	0.0140093
NCAPH	3.97956	1.99261	0.0167647
DYNC1H1	4.06873	2.02458	0.0147313
AK1	4.09166	2.03269	0.0149246
CHD4	4.13425	2.04763	0.0021112
DSP	4.15075	2.05337	0.0182858
FASN	4.15594	2.05517	0.00581136
CPNE3	4.16609	2.05869	0.0115084
RPSA	4.1846	2.06509	0.00213267
CAND1	4.18659	2.06578	0.00586458
HSPBP1	4.23961	2.08393	0.00557464
IQGAP1	4.26899	2.09389	0.0084698
PGRMC1	4.27223	2.09499	0.00397274
COX5A	4.34985	2.12097	0.00260386
SND1	4.36774	2.12689	2.50479e-05
CAND1	4.42637	2.14612	0.00625082
NUDT21	4.46191	2.15766	0.00123209
PRKDC	4.52078	2.17657	0.00267697
RPS15	4.52509	2.17795	0.000646414
ARHGDIA	4.65723	2.21947	0.000679196
IPO11	4.79356	2.2611	0.0126132
KPNB1	4.79776	2.26236	0.00832876
VCL	4.80849	2.26558	0.00804659
MYH9	4.89617	2.29165	0.00514137
UGGT1	4.91522	2.29726	0.00387556
SPTBN1	4.9576	2.30964	0.00903646
PSMA1	4.96377	2.31144	0.00342081
LUC7L2	4.97339	2.31423	0.00107531
ACLY	4.98016	2.31619	0.000155801
XRCC5	4.98915	2.31879	0.00295768
EIF4G1	5.01903	2.32741	0.0054743
UGGT1	5.0486	2.33588	0.00766744
CCT3	5.06921	2.34176	0.0141425
HIST1H3A	5.08719	2.34687	0.00138155
YWHAE	5.08737	2.34692	0.000656101
EPPK1	5.25655	2.39412	0.000529638
TNPO1;TNPO2	5.31444	2.40992	0.0142913
HNRNPF	5.50917	2.46184	0.000732486
NDRG3	5.51715	2.46392	0.0123477
EFTUD2	5.70206	2.51148	0.00803636
OSBPL9	5.75712	2.52535	0.0162218
PGAM1;PGAM4	5.76982	2.52853	0.00690294
MBOAT7	5.80434	2.53713	0.00119465
CUTA	5.87833	2.55541	0.00328026
GBF1	6.05845	2.59895	0.000824772
H3F3A	6.14292	2.61892	0.00626414
PDIA3	6.18844	2.62958	0.0038011
SUPT16H	6.22228	2.63744	0.00123767
EXOSC6	6.26982	2.64843	0.00619695
HSPA1B;HSPA1A	6.29075	2.65323	0.0142511
HSPB1	6.74539	2.7539	0.00145529
PEF1	7.13319	2.83455	0.00908711
EPPK1	7.77905	2.95959	0.0172644
QARS	8.12508	3.02238	0.00061055
NDUFS7	8.92677	3.15814	0.0130125
SGTA	9.13639	3.19162	0.00152144
GIGYF2	9.50683	3.24896	0.0146456
LDHB	10.1819	3.34793	0.016113
FASN	11.8618	3.56826	0.00049159
ALYREF	12.1967	3.60842	0.0113248
EPPK1	13.3728	3.74123	0.00673804
CHERP	14.1011	3.81773	0.00631486
HIST2H3A	14.1404	3.82175	0.00903031
MORF4L1	16.0786	4.00707	0.00806417
POLA1	16.8982	4.07879	0.000924428
RPA2	23.4118	4.54916	0.00485367
IPO9	29.1947	4.86764	0.00588326

## Sheet: Supplementary Table 2
NO.	Name	Species	Up: Sense（5'-3')
			Below: Antisense (5'-3')
1	RPL13	Homo sapiens	rGrCrArGrUrUrUrCrUrArGrUrUrArArUrGrUrATT
			rUrArCrArUrUrArArCrUrArGrArArArCrUrGrCTT
2	SPC24	Homo sapiens	rCrUrUrUrArCrCrArCrCrArArGrUrUrArGrUrATT
			rUrArCrUrArArCrUrUrGrGrUrGrGrUrArArArGTT
3	CBX1	Homo sapiens	rCrCrCrGrArCrCrUrCrArUrUrGrCrUrGrArGrUTT
			rArCrUrCrArGrCrArArUrGrArGrGrUrCrGrGrGTT
4	TBC1D13	Homo sapiens	rGrArArCrArCrGrUrArCrUrUrCrArArGrGrArCTT
			rGrUrCrCrUrUrGrArArGrUrArCrGrUrGrUrUrCTT
5	BZW1	Homo sapiens	rGrCrArGrUrArGrCrUrArArGrUrUrUrCrUrUrGTT
			rCrArArGrArArArCrUrUrArGrCrUrArCrUrGrCTT
6	PSAP	Homo sapiens	rCrGrArCrArUrArUrGrCrArArGrArArCrUrArUTT
			rArUrArGrUrUrCrUrUrGrCrArUrArUrGrUrCrGTT
7	HLA-B	Homo sapiens	rGrArGrGrGrCrUrUrCrUrArCrGrUrUrGrUrCrUTT
			rArGrArCrArArCrGrUrArGrArArGrCrCrCrUrCTT
8	P4HA2	Homo sapiens	rCrGrArGrArUrArCrUrUrUrCrArArGrCrArUrUTT
			rArArUrGrCrUrUrGrArArArGrUrArUrCrUrCrGTT
9	MYH10	Homo sapiens	rGrCrUrCrGrGrArUrGrArArGrCrArGrCrUrUrATT
			rUrArArGrCrUrGrCrUrUrCrArUrCrCrGrArGrCTT
10	GRB2	Homo sapiens	rGrGrArGrUrUrCrGrArGrArCrCrArArCrCrUrATT
			rUrArGrGrUrUrGrGrUrCrUrCrGrArArCrUrCrCTT
11	DNAJC11	Homo sapiens	rGrGrArArGrUrUrUrGrUrCrArArUrGrArCrArATT
			rUrUrGrUrCrArUrUrGrArCrArArArCrUrUrCrCTT
12	PRIM2	Homo sapiens	rCrArCrGrArArGrArArGrArGrArUrCrArUrArUTT
			rArUrArUrGrArUrCrUrCrUrUrCrUrUrCrGrUrGTT
13	GTPBP1	Homo sapiens	rGrCrArCrUrCrArArUrGrUrArCrCrUrGrUrCrUTT
			rArGrArCrArGrGrUrArCrArUrUrGrArGrUrGrCTT
14	TRKA	Homo sapiens	rUrArUrCrUrArCrArGrCrArCrCrGrArCrUrArUTT
			rArUrArGrUrCrGrGrUrGrCrUrGrUrArGrArUrATT
15	CRLS1	Homo sapiens	rUrCrArUrUrGrArCrArArCrArUrArUrUrCrGrGrGrATT
			rCrCrGrArArUrArUrGrUrUrGrUrCrArArUrGrArCrGTT
16	HNF-1	Homo sapiens	rCrGrGrArGrGrUrGrCrGrUrGrUrCrUrArCrArATT
			rUrUrGrUrArGrArCrArCrGrCrArCrCrUrCrCrGTT
17	EVI1	Homo sapiens	rGrGrArUrUrUrCrUrGrUrUrGrUrGrUrUrUrArATT
			rUrUrArArArCrArCrArArCrArGrArArArUrCrCTT
18	HLF	Homo sapiens	rGrArUrArGrArUrGrUrUrUrGrArCrUrUrUrArATT
			rUrUrArArArGrUrCrArArArCrArUrCrUrArUrCTT
19	CP2	Homo sapiens	rGrCrUrGrGrUrArCrCrUrArGrArArGrArCrArATT
			rUrUrGrUrCrUrUrCrUrArGrGrUrArCrCrArGrCTT
20	Grb2	Mus musculus	rGrGrUrArGrArArGrCrArGrArGrArGrUrGrUrATT
			rUrArCrArCrUrCrUrCrUrGrCrUrUrCrUrArCrCTT
21	Crls1	Mus musculus	GCATCAGCATACAGTTATTAT

## Sheet: Supplementary Table 3
NO.	Primer name	Species	sequence (5'to3')
1	RPL13	Human	Forward	TCAAAGCCTTCGCTAGTCTCC
			Reverse	GGCTCTTTTTGCCCGTATGC
2	SPC24	Human	Forward	GACGAGGACACGACAGTCAC
			Reverse	GGCCACTCTAGGAGTTGGTGG
3	CBX1	Human	Forward	CTTCAGTGAGGGACGCCAC
			Reverse	TCTGGTGTAAAGGGTGACGC
4	TBC1D13	Human	Forward	TGGGGTCACAAATCAAGAGCAG
			Reverse	GACGTCAGGCAGCAAGAACT
5	BZW1	Human	Forward	GGCTCTTTCCTCTTCGCCTT
			Reverse	ATAGCGTTGGCTTTTGCTGC
6	PSAP	Human	Forward	GCTGTACGGACCAACTCCAC
			Reverse	CAGATCTCCTTGGGTTGCTGA
7	HLA-B	Human	Forward	GTTCGTGAGGTTCGACAGCG
			Reverse	GGGCCTTGTAGATCTGTGTGTT
8	P4HA2	Human	Forward	GAGCTGCGAGTGTCCAGA
			Reverse	AGCTCAGGACACCAAACCAG
9	MYH10	Human	Forward	ACCCCCTGAATGACAACGTG
			Reverse	GGTGGCTCATGAAGACCAGAA
10	GRB2	Human	Forward	CTGGGTGGTGAAGTTCAATTCT
			Reverse	GTTCTATGTCCCGCAGGAATATC
11	DNAJC11	Human	Forward	GCCTACCGGAGGCTCTGTAT
			Reverse	TCCTCTCGAATTTCAGCAGGG
12	PRIM2	Human	Forward	TGCCACCGTTTGTGTTTTCC
			Reverse	TTCAGAAGGTGGCTGCAAGT
13	GTPBP1	Human	Forward	CTGACGAAACGAGACGAGGG
			Reverse	CCTGGGACTTCACCTTGTGG
14	HNF-1	Human	Forward	ATGGTCTCTGAGAAATAACTAC
			Reverse	ATCTGTGACTCCAATTAGCCAG
15	EVI1	Human	Forward	AGTGCCCTGGAGATGAGTTG
			Reverse	TTTGAGGCTATCTGTGAAGTGC
16	HLF	Human	Forward	CAGCAGATCTTGCCCTTTCC
			Reverse	CTTGGCTGCCATGTTGTTCT
17	CP2	Human	Forward	GATGTCCTTGCATTGCCCAT
			Reverse	GAGAGGTAGCAGCACAAAGC
18	HSPA9	Human	Forward	TGGTGAGCGACTTGTTGGAAT
			Reverse	ATTGGAGGCACGGACAATTTT
19	HSP60	Human	Forward	GGGTAACCGAAGCATTTCTGC
			Reverse	CTGCACTCTGTCCCTCACTC
20	YME1L1	Human	Forward	AGGGACCTTGGATTATCTGAACT
			Reverse	TGGGATGTATGCCAATGGGAA
21	COX5A	Human	Forward	GCTTACACCGGCTTCTCTCT
			Reverse	TGACCCATGGGAATAGCAGC
22	CYC1	Human	Forward	TCACTGCGGGAAGGTCTCTA
			Reverse	CGTTTTCGATGGTCGTGCTC
23	SQSTM1	Human	Forward	GAGAGTGTGGCAGCTGCCCT
			Reverse	GGCAGCTTCCTTCAGCCCTG
24	PARKIN	Human	Forward	CATGTCACCTTGCGACAATC
			Reverse	ACCTGTATCGACTGCTTCCG
25	DNM1L	Human	Forward	TAGCAGCAGTGACAGCGAGGA
			Reverse	GGGAGTAAGCCCTGAACCAAT
26	BECN1	Human	Forward	AGGTTGAGAAAGGCGAGACA
			Reverse	GCTTTTGTCCACTGCTCCTC

## Sheet: Supplementary Table 4
The hydrogen bonding interaction between GRB2 and TRKA
Receptor Residue	Ligand Residue	Interaction Constituents	Distance	Type
4AOJ:ARG593	1CJ1:ASP104	4AOJ:ARG593:HH21 - 1CJ1:ASP104:OD2	2.3826	Conventional
4AOJ:GLY623	1CJ1:TRP121	4AOJ:GLY623:HN - 1CJ1:TRP121:O	2.6321	Conventional
4AOJ:GLN660	1CJ1:GLU71	4AOJ:GLN660:HE22 - 1CJ1:GLU71:OE2	2.1434	Conventional
4AOJ:GLY661	1CJ1:HIS107	4AOJ:GLY661:HN - 1CJ1:HIS107:O	2.6537	Conventional
4AOJ:GLN660	1CJ1:ARG67	1CJ1:ARG67:HH22 - 4AOJ:GLN660:O	2.1862	Conventional
4AOJ:VAL617	1CJ1:SER139	1CJ1:SER139:HN - 4AOJ:VAL617:O	2.0272	Conventional
4AOJ:GLY620	1CJ1:ARG142	1CJ1:ARG142:HH11 - 4AOJ:GLY620:O	1.9331	Conventional
4AOJ:HIS604	1CJ1:ARG142	1CJ1:ARG142:HH12 - 4AOJ:HIS604:O	2.0087	Conventional
4AOJ:HIS604	1CJ1:ARG142	1CJ1:ARG142:HH22 - 4AOJ:HIS604:O	2.5049	Conventional
The hydrogen bonding interaction between TRKA and GRB2-Rg3 complex
Receptor Residue	Ligand Residue	Interaction Constituents	Distance	Type
4AOJ:ARG602	1CJ1:ASP133	4AOJ:ARG602:HH22 - 1CJ1:ASP133:O	2.3514	Conventional
4AOJ:ARG692	1CJ1:LYS124	4AOJ:ARG692:HH22 - 1CJ1:LYS124:O	2.737	Conventional
4AOJ:LYS725	1CJ1:ASP133	4AOJ:LYS725:HZ1 - 1CJ1:ASP133:O	1.9678	Conventional
4AOJ:LYS725	1CJ1:SER137	4AOJ:LYS725:HZ2 - 1CJ1:SER137:OG	1.8934	Conventional
4AOJ:GLN726	1CJ1:GLU130	4AOJ:GLN726:HE22 - 1CJ1:GLU130:O	2.6166	Conventional
4AOJ:GLY613	1CJ1:ARG78	1CJ1:ARG78:HH12 - 4AOJ:GLY613:O	2.6191	Conventional
4AOJ:GLY613	1CJ1:ARG78	1CJ1:ARG78:HH22 - 4AOJ:GLY613:O	2.51	Conventional
4AOJ:ASP674	1CJ1:TYR118	1CJ1:TYR118:HH - 4AOJ:ASP674:OD2	2.1192	Conventional
4AOJ:ASN733	1CJ1:ASN126	1CJ1:ASN126:HN - 4AOJ:ASN733:OD1	2.0976	Conventional
4AOJ:ASP674	1CJ1:LEU128	1CJ1:LEU128:HN - 4AOJ:ASP674:OD1	2.2291	Conventional
4AOJ:GLN730	1CJ1:TYR134	1CJ1:TYR134:HH - 4AOJ:GLN730:O	2.7724	Conventional

## Sheet: Supplementary Table 5
Scanning sequence ID: hg38_ncbiRefSeq_NM_001323562.1
matrix identifier	position core matrix sequence (always the (strand) match match (+)-strand is shown)	factor name
V$HNF1_C	128 (-) 0.874 0.878 ctgttcatttaTTGACt	HNF-1
V$EVI1_04	655 (+) 0.931 0.849 ggataaaacTAGATt	Evi-1
V$HLF_01	1319 (-) 1.000 0.931 attctGTAAC	HLF
V$CP2_01	1959 (-) 1.000 0.988 CTGGGtggtgc	CP2

## Sheet: Supplementary Table 6
Name	Primer sequence (5'to3')		Modification
EVI1	Forward	aaagcctggataaaacTAGATtaccat	5'-Biotin	3'-Biotin
	Reverse	atggtaATCTAgttttatccaggcttt	5'-Biotin	3'-Biotin
EVI1-wt	Forward	aaagcctggataaaacTAGATtaccat
	Reverse	atggtaATCTAgttttatccaggcttt
EVI1-mut	Forward	aaagcctggataaaacGTTAAtaccat
	Reverse	atggtaTTAACgttttatccaggcttt

## Sheet: Supplementary Table 7
Name	Primer sequence (5'to3')
EVI1	Forward	AGTGAAGAGCTCAGGTAATGGTG
	Reverse	TGCCTCTAATCCTTGGCACTG
HNF	Forward	ATTTTGGTTTCCTCTGCCCCC
	Reverse	CTGGCATTTTGGCCTGAAAGA

## Sheet: Supplementary Table 8
>lcl|NM_001105077.4_prot_NP_001098547.3_1		relative_location	motif
[gene=MECOM]		176	FNW
[db_xref=CCDS:CCDS54670.1]		364	FSF
[protein=histone-lysine N-methyltransferase MECOM isoform a]		366	FSF
[protein_id=NP_001098547.3] [location=140..3490] [gbkey=CDS]		731	FLF
Speculation: the motif harbouring S728 is the target of ERK		777	FNF
MILDEFYNVKFCIDASQPDVGSWLKYIRFAGCYDQHNLVACQINDQIFYRVVADIAPGEELLLFMKSEDYPHETMAPDIHEERQYRCEDCDQLFESKAELADHQKFPCSTPHSAFSMVEEDFQQKLESENDLQEIHTIQECKECDQVFPDLQSLEKHMLSHTEEREYKCDQCPKAFNWKSNLIRHQMSHDSGKHYECENCAKQVFTDPSNLQRHIRSQHVGARAHACPECGKTFATSSGLKQHKHIHSSVKPFICEVCHKSYTQFSNLCRHKRMHADCRTQIKCKDCGQMFSTTSSLNKHRRFCEGKNHFAAGGFFGQGISLPGTPAMDKTSMVNMSHANPGLADYFGANRHPAGLTFPTAPGFSFSFPGLFPSGLYHRPPLIPASSPVKGLSSTEQTN…

## Sheet: Supplementary Table 9
number	compond	CAS	KD（M）
S1704	Emtricitabine	143491-57-0	1.52e-08
S1400	Tenofovir Disoproxil Fumarate	202138-50-9	7.43e-08
S2594	Pramiracetam	68497-62-1	9.96e-08
S6587	Clobetasone butyrate	25122-57-0	1e-07
S1964	Rimantadine	13392-28-4	1.6e-07
S2097	Ambrisentan	177036-94-1	1.92e-07
S1391	Oxcarbazepine	28721-07-5	2.41e-07
S1460	SP600125	129-56-6	2.62e-07
S1373	Daptomycin	103060-53-3	4.17e-07
S5121	Phytol	150-86-7	1.47e-06
S6465	tafamidis	594839-88-0	3.73e-06

## Sheet: Supplementary Table 10
protein	gene sequence
GRB2	ATGGAAGCCA TCGCCAAATA TGACTTCAAA GCTACTGCAG ACGACGAGCT GAGCTTCAAA AGGGGGGACA TCCTCAAGGT TTTGAACGAA GAATGTGATC AGAACTGGTA CAAGGCAGAG CTTAATGGAA AAGACGGCTT CATTCCCAAG AACTACATAG AAATGAAACC ACATCCGTGG TTTTTTGGCA AAATCCCCAG AGCCAAGGCA GAAGAAATGC TTAGCAAACA GCGGCACGAT GGGGCCTTTC TTATCCGAGA GAGTGAGAGC GCTCCTGGGG ACTTCTCCCT CTCTGTCAAG TTTGGAAACG ATGTGCAGCA CTTCAAGGTG CTCCGAGATG GAGCCGGGAA GTACTTCCTC TGG…
GRB2 (R67A/R86A/L120A)	ATGGAAGCCA TCGCCAAATA TGACTTCAAA GCTACTGCAG ACGACGAGCT GAGCTTCAAA AGGGGGGACA TCCTCAAGGT TTTGAACGAA GAATGTGATC AGAACTGGTA CAAGGCAGAG CTTAATGGAA AAGACGGCTT CATTCCCAAG AACTACATAG AAATGAAACC ACATCCGTGG TTTTTTGGCA AAATCCCCAG AGCCAAGGCA GAAGAAATGC TTAGCAAACA GCGGCACGAT GGGGCCTTTC TTATCCGAGA GAGTGAGAGC GCTCCTGGGG ACTTCTCCCT CTCTGTCAAG TTTGGAAACG ATGTGCAGCA CTTCAAGGTG CTCCGAGATG GAGCCGGGAA GTACTTCCTC TGG…
TRKA	GAGAACCTGTATTTTCAGGGCATTATTGAAAACCCGCAGTATTTTAGTGATGCCTGCGTGCATCATATTAAACGTCGTGATATTGTGCTGAAATGGGAATTAGGTGAAGGTGCCTTTGGTAAAGTTTTTCTGGCAGAATGTCATAATCTGCTGCCGGAACAGGATAAAATGCTGGTTGCAGTTAAAGCACTGAAAGAAGCAAGCGAAAGCGCACGTCAGGATTTTCAGCGTGAAGCAGAACTGCTGACCATGCTGCAACATCAGCATATTGTTCGTTTTTTTGGTGTTTGTACCGAAGGTCGTCCGCTGCTGATGGTTTTTGAATATATGCGTCATGGTGATCTGAATCGTTTTCTGCGTAGTCATGGTCCGGATGCAAAACTGCTGGCAGGCGGTGAA…

[truncated: 1 more sheets: Supplementary Table 11]
